# Supplementary material for: Optimized Deep Brain Stimulation Surgery to Avoid Vascular Damage: A Single-Center Retrospective Analysis of Path Planning for Various Deep Targets by MRI Image Fusion
Source: Brain Sci. 2022 Jul 22;12(8):967. doi: 10.3390/brainsci12080967 (PMC9332267; doi:10.3390/brainsci12080967)
Supplement: Supplementary file 1 [file brainsci-12-00967-s001.zip]

Archive with 2 entries (2 files):
- Supplementary Files/Figure S1. Comparisons of Ring and Arc Angle Values of the Trajectories Between the no ICH Cases and ICH Cases.pdf
- Supplementary Files/Table S1. Technical Details of the MRI Scans.xlsx
