# Supplementary material for: Optimized Deep Brain Stimulation Surgery to Avoid Vascular Damage: A Single-Center Retrospective Analysis of Path Planning for Various Deep Targets by MRI Image Fusion
Source: Brain Sci. 2022 Jul 22;12(8):967. doi: 10.3390/brainsci12080967 (PMC9332267; doi:10.3390/brainsci12080967)
Supplement: Supplementary file 1 [file brainsci-12-00967-s001.zip › Supplementary Files/Table S1. Technical Details of the MRI Scans.xlsx]

## Sheet: Sheet1
Table S1. Technical Details of the MRI Scans.
MRI sequences	Field Strength	TR	TE	FA	Matrix	FOV	ACQ Voxel Size	Slice Thickness	Slice Gap	Other Parameters
3D BRAVO	1.5 or 3.0T	12.31 ms	5.1 ms	20°	512×512	280 mm×280 mm		1.4 mm	0 mm
TOF-MRA	3.0T	30 ms	3.45 ms	20°	512×512	240 mm×240 mm	0.4 mm×0.45 mm	0.7 mm	0 mm	chunks=5
SWI	3.0T	28 ms	20 ms	15°	448×448	240 mm×240 mm	0.6 mm×0.6 mm	2.0 mm	0 mm
T1W-Gd	1.5 or 3.0T	367 ms	15 ms	90°	512×512	256 mm×256 mm		2.0 mm	0 mm	double-dose gadolinium
MRI: magnetic resonance imaging; 3D BRAVO: three-dimensional brain volume imaging; SWI: susceptibility-weighted imaging; TOF MRA: time-of-flight magnetic resonance angiography; T1W-Gd: T1-weighted gadolinium-enhanced MRI; TR: repetition time; TE: echo time; FA: flip angle; FOV: field of view.
